# Supplementary material for: Senescence Rejuvenation through Reduction in Mitochondrial Reactive Oxygen Species Generation by Polygonum cuspidatum Extract: In Vitro Evidence
Source: Antioxidants (Basel). 2024 Sep 14;13(9):1110. doi: 10.3390/antiox13091110 (PMC11429016; doi:10.3390/antiox13091110)
Supplement: Supplementary file 1 [file antioxidants-13-01110-s001.zip]

Archive with 1 entries (1 files):
- antioxidants-3133397-supplementary.pdf
